# Supplementary material for: Influence of Micro-Nanostructured Anatase-Coated SLA Titanium on Macrophage Behavior
Source: J Funct Biomater. 2026 Feb 25;17(3):111. doi: 10.3390/jfb17030111 (PMC13026796; doi:10.3390/jfb17030111)
Supplement: Supplementary file 1 [file jfb-17-00111-s001.zip]

Archive with 1 entries (1 files):
- jfb-4070280-supplementary.pdf
